# Supplementary material for: Calorimetric Monitoring of the Sub-Tg Crystal Growth in Molecular Glasses: The Case of Amorphous Nifedipine
Source: Molecules. 2025 Apr 9;30(8):1679. doi: 10.3390/molecules30081679 (PMC12029594; doi:10.3390/molecules30081679)
Supplement: Supplementary file 1 [file molecules-30-01679-s001.zip]

Archive with 1 entries (1 files):
- molecules-3569134-supplementary.pdf
